# Supplementary material for: Phytochemical Profile of Convolvulus cantabrica Extracts and Their Biological Activity
Source: Molecules. 2025 Dec 23;31(1):58. doi: 10.3390/molecules31010058 (PMC12787251; doi:10.3390/molecules31010058)
Supplement: Supplementary file 1 [file molecules-31-00058-s001.zip]

Archive with 1 entries (1 files):
- molecules-3990679-supplementary.pdf
